# Supplementary material for: Association Between Serum Vitamin D Levels and Parkinson's Disease: A Systematic Review and Meta-Analysis
Source: Front Neurol. 2018 Nov 12;9:909. doi: 10.3389/fneur.2018.00909 (PMC6240665; doi:10.3389/fneur.2018.00909)
Supplement: Supplementary file 1 [file Table_1.XLSX]

## Sheet: Sheet1
Table 1 Characteristics of Studies Included in meta-analysis
reference	study type	No. of PD	age mean	duration(y)	H&Y	assay methods
Abou-Raya, S2009	case-control	82	67.5	6.5±3.5	3.0±0.5	competitive protein binding assay(CBPA)
Chitsaz, A2013	cross-sectional	109	61.4	4.8±0.4	1.8±1.1	enzyme immunoassay
Ding, H2013	prospective case-control	388	65.7	4.5±4.8	2.8±0.6	LC-MS
Evatt, M2008	case-control	100	65.4	7.6±5.4	NA	ELISA
Liu, Y2014	prospective cohort	229	65	2.9±1.2	NA	electrocheminluminescence immunoassay(ECL)
Meamar, R2013	case-control	125	61.5	NA	NA	enzyme immunoassay
Ozturk, E2016	case-control	115	67.1	5.8±4.7	NA	ELISA
Peterson, A2013	cross-sectional	40	67	NA	2.6±0.47	NA
Sato, Y2005	case-control	142	69.9	6.2±3.7	3.3±1.1	NA
Sato, Y2001	prospective case-control	104	71.9	4.0±3.5	2.8±0.6	competitive protein binding assay(CBPA)
Sato, Y2002	case-control	62	70.7	5.5±4.5	2.9±1.4	competitive protein binding assay(CBPA)
Sato, Y1997	case-control	71	69.8	6.3±3.7	3.3±1.1	competitive protein binding assay(CBPA)
Senel, K2011	Preliminary study	19	64.5	NA	NA	NA
Serdaroʇlu2016	case-control	52	64.5	3.4±3.8	1.7±0.8	chemiluminescent microparticle immunoassay
Sleeman, I2017	prospective case-control	145	66.2	0.5±0.5	2.0±0.7	LC-MS
Suzuki, M2012	prospective cohort	137	72.1	3.2±3.3	NA	ELISA
van den Bos2013	case-control	186	64.1	4.9±4.2	NA	electrocheminluminescence immunoassay(ECL)
Wang, J2016	case-control	201	65.1	NA	NA	LC
Wang, L2015	case-control	478	64	7.6±6.2	NA	LC-MS/MS
Yoon, J2015	case-control	81	67.4	2.8±1.1	NA	radioimmunoassay
