# Supplementary material for: Association Between Serum Vitamin D Levels and Parkinson's Disease: A Systematic Review and Meta-Analysis
Source: Front Neurol. 2018 Nov 12;9:909. doi: 10.3389/fneur.2018.00909 (PMC6240665; doi:10.3389/fneur.2018.00909)
Supplement: Supplementary file 2 [file Table_2.XLSX]

## Sheet: Sheet1
Table2 the NOS Scores of Selected Researches
study	selection	comparability	exposure	total score
Abou-Raya, S2009	4	1	2	7
Chitsaz, A2013	3	2	2	7
Ding, H2013	3	1	3	7
Evatt, M2008	3	2	2	7
Liu, Y2014	3	1	2	6
Meamar, R2013	3	1	2	6
Ozturk, E2016	3	2	2	7
Peterson, A2013	3	1	2	6
Sato, Y2005	4	1	2	7
Sato, Y2001	3	1	2	6
Sato, Y2002	4	1	2	7
Sato, Y1997	3	1	2	6
Senel, K2011	3	1	2	6
Serdaroʇlu2016	3	1	2	6
Sleeman, I2017	4	1	2	7
Suzuki, M2012	3	1	2	6
van den Bos2013	3	1	2	6
Wang, J2016	3	1	2	6
Wang, L2015	3	1	2	6
Yoon, J2015	3	2	2	7
